# Supplementary material for: Conformational and Immunogenicity Studies of the Shigella flexneri Serogroup 6 O-Antigen: The Effect of O-Acetylation
Source: Vaccines (Basel). 2021 Apr 27;9(5):432. doi: 10.3390/vaccines9050432 (PMC8144980; doi:10.3390/vaccines9050432)
Supplement: Supplementary file 1 [file vaccines-09-00432-s001.zip]

Archive with 1 entries (1 files):
- vaccines-1190132-supplementary.pdf
